# Supplementary material for: Presence of N, N′-Substituted p-Phenylenediamine-Derived Quinones in Human Urine
Source: Toxics. 2024 Oct 11;12(10):733. doi: 10.3390/toxics12100733 (PMC11511057; doi:10.3390/toxics12100733)
Supplement: Supplementary file 1 [file toxics-12-00733-s001.zip]

Archive with 1 entries (1 files):
- toxics-3204458-supplementary.pdf
